# Supplementary material for: Genome-Wide Identification and Characterisation of Wheat MATE Genes Reveals Their Roles in Aluminium Tolerance
Source: Int J Mol Sci. 2022 Apr 16;23(8):4418. doi: 10.3390/ijms23084418 (PMC9030646; doi:10.3390/ijms23084418)
Supplement: Supplementary file 1 [file ijms-23-04418-s001.zip]

Archive with 2 entries (2 files):
- Figure S1-S4.pdf
- Supplemental Table S1-S4.xlsx
